# Supplementary material for: Electroacupuncture for Women with Chronic Severe Functional Constipation: Subgroup Analysis of a Randomized Controlled Trial
Source: Biomed Res Int. 2019 Jan 13;2019:7491281. doi: 10.1155/2019/7491281 (PMC6348848; doi:10.1155/2019/7491281)
Supplement: Supplementary Materials — Supplementary Table 1. The difference in weekly responders between groups Supplementary Table 2. Adverse events unrelated to treatment Supplementary File. CONSORT checklist Supplementary File. Ethics committee approval. [file 7491281.f1.zip]

Archive with 3 entries (3 files):
- mat.7491281.v2 (2).pdf
- S3 File. CONSORT Checklist (2).doc
- s4 file. ethics committee approval_BMRI_2625921.pdf
